# Supplementary material for: Biosynthesis of Polyhydroalkanoates Doped with Silver Nanoparticles Using Pseudomonas putida and Pseudomonas aeruginosa for Antibacterial Polymer Applications
Source: Int J Mol Sci. 2024 Aug 19;25(16):8996. doi: 10.3390/ijms25168996 (PMC11354355; doi:10.3390/ijms25168996)
Supplement: Supplementary file 1 [file ijms-25-08996-s001.zip]

Archive with 1 entries (1 files):
- ijms-3138784-supplementary.pdf
